# Supplementary material for: A High-Quality Reference Genome Assembly of Prinsepia uniflora (Rosaceae)
Source: Genes (Basel). 2023 Nov 2;14(11):2035. doi: 10.3390/genes14112035 (PMC10671140; doi:10.3390/genes14112035)
Supplement: Supplementary file 1 [file genes-14-02035-s001.zip]

Archive with 1 entries (1 files):
- genes-2660517-supplementary.pdf
